# Supplementary material for: Important innate differences in determining symbiotic responsiveness in host and non-hosts of arbuscular mycorrhiza
Source: Sci Rep. 2021 Jul 14;11:14444. doi: 10.1038/s41598-021-93626-6 (PMC8280126; doi:10.1038/s41598-021-93626-6)
Supplement: Supplementary file 2 — Supplementary Information 2. [file 41598_2021_93626_MOESM2_ESM.xls]

## Sheet: DELLA
Model	np	No. of sites	Parameter estimates (Proportion p, omega ω) prot(nwk) & nucl(phy)	lnL prot(nwk) & nucl(phy)	lnL0 prot(nwk) & nucl(phy)	LRTpairs	df	2ΔlnL	tree length	P	Bayes Empirical Bayes Positively selected sites(BEB) (*: P>95%; **: P>99%) prot(nwk) & nucl(phy)
site model
M0:one ratio	21	Before deleting gaps: 1293	ω = 0.91998	-8560.37	-10164.2	M0/M3	4	81.536	5.73957
									dN=1.8645
		After deleting gaps: 1104							dS=2.0267
M3: Discrete	25		p0 = 0.14904	-8478.83	-8504.65				6.01647	<0.05	70P*, 116V*, 195V**, 310R*, 316A*, 324V*, 342P*
			p1 = 0.44353
			ω0 = 0.04041
			ω1 = 0.77683
M1a(neutral)	22		p0 = 0.18890	-8487.03	-8526.42	M1a/M2a	2	7.62497	5.91827
			p1 = 0.81110
			ω0 = 0.07086
			ω1 = 1.00000
Model 2a: Positive Selection	24			-8479.4	-8608.14				6.00963	<0.05	195V*
			p0 = 0.17773
			p1 = 0.63303
			p2 = 0.18924
			ω 0 = 0.06954
			ω1 = 1.00000
			ω2 = 1.84500
Model 7:beta	22		p = 0.06503	-8487.05	-8659.15	M7/M8	2	8.06043	5.92594
			q = 0.01275
Model 8 :	24			-8478.99	-8618.4				6.01534	<0.05	70P*, 195V*, 324V*
			p0 = 0.73073
			p = 0.28176
			q = 0.10658
			p1 = 0.26927
			ω = 1.67006
Branch-site model (Host/Non-host)
Branch-site (Model)	np	No. of sites	Parameter estimates(Proportion p, omega ω)	InL	LRT Pairs	2ΔlnL	tree length	P	Bayes Empirical Bayes Positively selected sites(BEB) (*: P>95%; **: P>99%)
DELLA(BSfix ω = 1) [Host/Non-host]	23	Before deleting gaps: 1293	p0 = 0.18890, p1 = 0.81110, p2a = 0.00000, p2b = 0.00000, ω0 = 0.07086, ω1 = 1.00000, ω2a = 0.07086, ω2b = 1.00000 f: ω2a = 1.00000, ω2b = 1.00000	-8487.28	BSfix ω = 1/ BSfix ω = 0	0	5.91827
DELLA(BSfix ω = 0) [Host/Non-host]	24	After deleting gaps: 1104	p0 = 0.18890, p1 = 0.81110, p2a = 0.00000, p2b = 0.00000, ω0 = 0.07086, ω1 = 1.00000, ω2a = 0.07086, ω2b = 1.00000 f: ω2a = 1.00000, ω2b = 1.00000	-8487.03			5.91827

## Sheet: CCaMK
Model	np	No. of sites	Parameter estimates(Proportion p, omega ω)	lnL	lnL0	LRTpairs	df	2ΔlnL	tree length	P	Bayes Empirical Bayes Positively selected sites(BEB) (*: P>95%; **: P>99%)
site model
M0:one ratio	21	Before deleting gaps: 780	ω = 0.51929	-5321.19	-5903.02	M0/M3	4	136.572	7.53195
									dN= 2.0241
		After deleting gaps: 648							dS= 3.8977
M3: Discrete	25		p0 = 0.05295	-5252.91	-5269.21				8.39531	<0.05	3F*, 7P*, 17C*, 26F*, 27T*, 39P**, 44E**, 47A**, 50S*, 51L**, 55C**, 61P**, 72R**, 80R**, 83L**, 88R*, 90S*, 99E**, 100L*, 120D*, 123G*, 125S**, 131K**, 143Q*, 148Q**, 150S*, 153S*, 170N**, 175S*, 178R*, 185D*, 188Q*, 209M*, 211N*, 212T*, 213L**, 215S*, 216R**,
			p1 = 0.51630
			p2 = 0.43075
			ω0 = 0.00000
			ω1 = 0.30209
			ω2 = 1.04856
M1a(neutral)	22		p0 = 0.50118	-5256.72	-5309.03	M1a/M2a	2	0	8.3478
			p1 = 0.49882
			ω0 = 0.23448
			ω1 = 1.00000
Model 2a: Positive Selection	24		p0 = 0.50118	-5256.72	-5282.69				8.3478
			p1 = 0.39143
			p2 = 0.10738
			ω0 = 0.23448
			ω1 = 1.00000
			ω2 = 1.00000
Model 7:beta	22		p = 0.89260	-5258.53	-5318.71	M7/M8	2	7.78008	8.32058
			q = 0.73463
Model 8 :			p0 = 0.66844	-5254.64	-5401.52				8.39897	<0.05	51L*, 55C*, 99E*, 125S*, 131K*
	24		p = 1.79061
			q = 3.28270
			p1 = 0.33156
			ω = 1.12687
Branch-site (Model)	np		Parameter estimates(Proportion p, omega ω)	InL	InL0	LRT Pairs	df	2ΔlnL	tree length	P	Bayes Empirical Bayes Positively selected sites(BEB) (*: P>95%; **: P>99%)
CCaMK(BSfix ω = 1) [Arabidopsis, Beta, Brassica]	23		p0 = 0.48290, p1 = 0.48141, p2a = 0.01787, p2b = 0.01782, ω0 = 0.23390, ω1 = 1.00000, ω2a = 0.23390, ω2b = 1.00000 f: ω2a = 1.00000, ω2b = 1.00000	-5256.72	-5704.64	BSfix ω = 1/ BSfix ω = 0	4		8.34847
CCaMK(BSfix ω = 0) [Arabidopsis, Beta, Brassica]	24		p0 = 0.48987, p1 = 0.48398, p2a = 0.01316, p2b = 0.01300, ω0 = 0.23662, ω1 = 1.00000, ω2a = 0.23662, ω2b = 1.00000 f: ω2a = 313.01064, ω2b = 313.01064	-5256.09	-5720.58				8.52473
CCaMK(BSfix ω = 1) [Arabidopsis, Beta]	23		p0 = 0.39063, p1 = 0.39412, p2a = 0.10714, p2b = 0.10810, ω0 = 0.222498, ω1 = 1.00000, ω2a = 0.22498, ω2b = 1.00000 f: ω2a = 1.00000, ω2b = 1.00000	-5255.77	-5718.97	BSfix ω = 1/ BSfix ω = 0	4	0.569802	8.34847
CCaMK(BSfix ω = 0) [Arabidopsis, Beta]	24		p0 = 0.49016, p1 = 0.49814, p2a = 0.00580, p2b = 0.00589, ω0 = 0.22961, ω1 = 1.00000, ω2a = 0.22961, ω2b = 1.00000 f: ω2a = 22.95620, ω2b = 22.95620	-5255.44	-5704.07				8.52473
CCaMK(BSfix ω = 1) [Nelumbo]	23		p0 = 0.50118, p1 = 0.49882, p2a = 0.00000, p2b =0.00000, ω0 = 0.23448, ω1 = 1.00000, ω2a = 0.23448, ω2b = 1.00000 f: ω2a = 1.00000, ω2b = 1.00000	-5256.72	-5707.79	BSfix ω = 1/ BSfix ω = 0	4	0	8.3478
CCaMK(BSfix ω = 0) [Nelumbo]	24		p0 = 0.50118, p1 = 0.49882, p2a = 0.00000, p2b = 0.00000, ω0 = 0.23448, ω1 = 1.00000, ω2a = 0.23448, ω2b = 1.00000 f: ω2a = 1.00000, ω2b = 1.00000	-5256.72	-5723.23				8.52473

## Sheet: SYMRK
Model	np	No. of sites	Parameter estimates(Proportion p, omega ω)	lnL	lnL0	LRTpairs	df	2ΔlnL	tree length	P	Bayes Empirical Bayes Positively selected sites(BEB) (*: P>95%; **: P>99%)
site model
M0:one ratio	21	Before deleting gaps: 1068	ω = 1.59525	-6553.64	-7430.55	M0/M3	4	51.4289	6.83642
									dN= 2.5295
		After deleting gaps: 831							dS= 1.5857
M3: Discrete	25		p0 = 0.23389	-6527.92	-6531.79				7.41849
			p1 = 0.53423
			p2 = 0.23188
			ω0 = 0.73723
			ω1 = 1.70007
			ω2 = 3.29119
M1a(neutral)	22		p0 = 0.07995	-6566.83	-6747.2	M1a/M2a	2	76.7912	6.86408
			p1 = 0.92005
			ω0 = 0.25421
			ω1 = 1.00000
Model 2a: Positive Selection	24		p0 = 0.01173	-6528.43	-6592.14				7.35408	<0.05	10S**, 15H**, 20P**, 26L**, 28V**, 32S**, 39S**, 45S**, 51K*, 53V*, 54H*, 56H*, 57H*, 58T*, 64F*, 65Q*, 71V*, 72L*, 76R*, 80R*, 83R*, 84P*, 102K*, 109L*, 128T*, 165L*, 194Q*, 220F*, 223L*, 225K*, 231L*, 253S*, 261P*, 265A*, 267T*, 274S*
			p1 = 0.47292
			p2 = 0.51535
			ω0 = 0.26722
			ω1 = 1.00000
			ω2 = 2.55037
Model 7:beta	22		p = 0.16061	-6566.95	-6864.99	M7/M8	2	76.8905	6.86329
			q = 0.00997
Model 8 :	24		p0 = 0.46958	-6528.5	-6834.54				7.34486	<0.05	10S**, 15H**, 20P*, 21R*, 26L**, 28V*, 31D*, 32S*, 39S**, 45S*, 51K**, 53V*, 54H*, 56H*, 57H*, 58T*, 64F**, 65Q*, 71V*, 72L*, 76R**, 80R*, 83R*, 84P*, 101G*, 102K*, 109L*, 111I*, 128T*, 153A*, 165L*, 194Q*, 220F**, 223L**, 225K*, 231L*, 251D*, 253S**, 261P**, 265A*, 267T*, 274S**
			p = 0.21306
			q = 0.01049
			p1 = 0.53042
			ω = 2.51056
Branch-site model (Host/Non-host)
Branch-site (Model)	np	No. of sites	Parameter estimates(Proportion p, omega ω)	InL	LRT Pairs	2ΔlnL	tree length	P	Bayes Empirical Bayes Positively selected sites(BEB) (*: P>95%; **: P>99%)
SYMRK (BSfix ω = 1) [Host/Non-host]	23	Before deleting gaps: 1293	p0 = 0.82815, p1 = 0.03664, p2a = 0.12949, p2b = 0.00573, ω0 = 1.00000, ω1 = 1.00000, ω2a = 1.00000, ω2b = 1.00000 f: ω2a = 1.00000, ω2b = 1.00000	-6571.86	BSfix ω = 1/ BSfix ω = 0	6.80452	6.75924
SYMRK (BSfix ω = 0) [Host/Non-host]	24	After deleting gaps: 1104	p0 = 76668, p1 = 0.00790, p2a = 0.22313, p2b = 0.00230, ω0 = 1.00000, ω1 = 1.00000, ω2a = 1.00000, ω2b = 1.00000 f: ω2a = 13.54315, ω2b = 13.54315	-6568.46			6.82979

## Sheet: HMGR-CoA
Model	np	No. of sites	Parameter estimates (Proportion p, omega ω)	lnL	lnL0	LRTpairs	df	2ΔlnL	tree length	P	Bayes Empirical Bayes Positively selected sites(BEB) (*: P>95%; **: P>99%)
site model
M0:one ratio	21	Before deleting gaps: 1470	ω = 0.06040	-9693.27	-13196.2	M0/M3	4	558.716	9.19899
									dN= 0.5803
		After deleting gaps: 1458							dS= 9.6081
M3: Discrete	25		p0 = 0.61052	-9413.91	-9587.13				9.58775
			p1 = 0.33652
			p2 = 0.05297
			ω0 = 0.00437
			ω1 = 0.12625
			ω2 = 0.55601
M1a(neutral)	22		p0 = 0.93237	-9548.45	-9787.37	M1a/M2a	2	2e-06	8.99371
			p1 = 0.06763
			ω0 = 0.04631
			ω1 = 1.00000
Model 2a: Positive Selection	24		p0 = 0.93237	-9548.45	-10079.2				8.99371
			p1 = 0.06763
			p2 = 0.00000
			ω0 = 0.0431
			ω1 = 1.00000
			ω2 = 38.22648
Model 7:beta	22		p = 0.24780	-9420.79	-9529.84	M7/M8	2	8.13076	9.63067
			q = 2.80300
Model 8 :	24		p0 = 0.98588	-9416.73	-9744.59				9.6278
			p = 0.27965
			q = 3.85875
			p1 = 0.01412
			ω = 1.00000
Branch-site (Model)	np		Parameter estimates(Proportion p, omega ω)	InL	InL0	LRT Pairs	df	2ΔlnL	tree length	P	Bayes Empirical Bayes Positively selected sites(BEB) (*: P>95%; **: P>99%)
HMGR(BSfix ω = 1) [Arabidopsis, Beta, Brassica]	23	Before deleting gaps: 1470 After deleting gaps: 1458	p0 = 0.00000, p1 = 0.00000, p2a = 0.93169, p2b = 0.06831, ω0 = 0.04483, ω1 = 1.00000, ω2a = 0.04483, ω2b = 1.00000 f: ω2a = 1.00000, ω2b = 1.00000	-9545.41	-12281.2	BSfix ω = 1/ BSfix ω = 0	4	0.035306	9.03008
HMGR(BSfix ω = 0) [Arabidopsis, Beta, Brassica]	24		p0 = 0.00000, p1 = 0.00000, p2a = 0.93183, p2b = 0.06817, ω0 = 0.04478, ω1 = 1.00000, ω2a = 0.04478, ω2b = 1.00000 f: ω2a = 999.00000, ω2b = 999.00000	-9545.39	-12300.9				9.03551
HMGR(BSfix ω = 1) [Nelumbo]	23	Before deleting gaps: 1470 After deleting gaps: 1458	p0 = 0.93237, p1 = 0.06763, p2a = 0.00000, p2b = 0.00000, ω0 = 0.04631, ω1 = 1.00000, ω2a = 0.04631, ω2b = 1.00000 f: ω2a = 1.00000, ω2b = 1.00000	-9548.45	-12388.5	BSfix ω = 1/ BSfix ω = 0	4	0	8.9937
HMGR(BSfix ω = 0) [Nelumbo]	24		p0 = 0.93237, p1 = 0.06763, p2a = 0.00000, p2b = 0.00000, ω0 = 0.04631, ω1 = 1.00000, ω2a = 0.04631, ω2b = 1.00000 f: ω2a = 26.28515, ω2b = 26.28515	-9548.45	-12498.9				8.99371

## Sheet: LYK12
Model	np	No. of sites	Parameter estimates (Proportion p, omega ω)	lnL	lnL0	LRTpairs	df	2ΔlnL	tree length	P	Bayes Empirical Bayes Positively selected sites(BEB) (*: P>95%; **: P>99%)
site model
M0:one ratio	21	Before deleting gaps: 1446	ω = 0.97201	-9606.95	-11036.7	M0/M3	4	221.084	6.24553
									dN= 2.0654
		After deleting gaps: 1200							dS= 2.1248
M3: Discrete	25		p0 = 0.09919	-9496.41	-9530.03				6.89069	<0.05
			p1 = 0.60348
			ω0 = 0.07656
			ω1 = 0.79354
M1a(neutral)	22		p0 = 0.23021	-9532.85	-9753.97	M1a/M2a	2	69.843	6.5671
			p1 = 0.76972
			ω0 = 0.19911
			ω1 = 1.00000
Model 2a: Positive Selection	24		p0 = 0.14932	-9497.93	-9574.14				6.91966
			p1 = 0.65112							<0.05	5 A*, 14 R*, 35 A*, 50 P*, 57 P*, 59 P*, 71 R*, 107 R**, 117 E*, 140 S*, 144 Y*
			p2 = 0.19956
			ω 0 = 0.15214
			ω1 = 1.00000
			ω2 = 2.70361
Model 7:beta	22		p = 0.50754	-9535.12	-9721.13	M7/M8	2	77.4787	6.55212
			q = 0.13064
Model 8 :	24		p0 = 0.76814	-9496.39	-9558.12				6.90722	<0.05	5 A*, 14 R*, 20 I*,33 S*, 35 A*, 46 P*, 50P*, 57 P*, 71 R*, 86 P*, 107 R**, 117 E*, 122 S*, 140 S*, 144 Y*
			p = 0.57331
			q = 0.16675
			p1 = 0.23186
			ω = 2.46384
Branch-site model
Branch-site (Model)	np		Parameter estimates(Proportion p, omega ω)	InL	InL0	LRT Pairs	df	2ΔlnL	tree length	P	Bayes Empirical Bayes Positively selected sites(BEB) (*: P>95%; **: P>99%)
LYK12(BSfix ω = 1) [Arabidopsis, Beta, Brassica]	23		p0 = 0.10161, p1 = 0.33576, p2a = 0.13071, p2b = 0.43192, ω0 = 0.19620, ω1 = 1.00000, ω2a = 0.19620, ω2b = 1.00000 f: ω2a = 1.00000, ω2b = 1.00000	-9532.55	-10718.3	BSfix ω = 1/ BSfix ω = 0	4		6.56919
LYK12(BSfix ω = 0) [Arabidopsis, Beta, Brassica]	24		p0 = 0.00000, p1 = 0.00000, p2a = 0.23872, p2b = 0.76128, ω0 = 0.19932, ω1 = 1.00000, ω2a = 0.19932, ω2b = 1.00000 f: ω2a = 723.98940, ω2b = 723.98940	-9531.6	-10714.9				6.57427
LYK12(BSfix ω = 1) [Nelumbo]	23		p0 = 0.22386, p1 = 0.74507, p2a = 0.00718, p2b = 0.02389, ω0 = 0.19861, ω1 = 1.00000, ω2a = 0.19861, ω2b = 1.00000 f: ω2a = 1.00000, ω2b = 1.00000	-9532.84	-10714.2	BSfix ω = 1/ BSfix ω = 0	4	8e-05	6.56764
LYK12(BSfix ω = 0) [Nelumbo]	24		p0 = 0.22394, p1 = 0.74528, p2a = 0.00711, p2b = 0.02367, ω0 = 0.19862, ω1 = 1.00000, ω2a = 0.19862, ω2b = 1.00000 f: ω2a = 1.01816, ω2b = 1.01816	-9532.84	-10734.3				6.56765

## Sheet: LYK10
Model	np	No. of sites	Parameter estimates (Proportion p, omega ω) _ prot(nwk) & nucl(phy)	InL prot(nwk) & nucl(phy)	InL0 prot(nwk) & nucl(phy)	LRTpairs	df	2ΔlnL	tree length	P	Positively selected sites(BEB)
site model
M0:one ratio	21	Before deleting gaps: 723	ω = 0.56193	-5347.44	-7135.75	M0/M3	4	145.292	8.52139
									dN=2.3456
		After deleting gaps: 600							dS=4.1742
M3: Discrete	25		p0 = 0.14055	-5274.8	-6662.76				9.28413
			p1 = 0.50314								7T*, 11S*, 12S*, 13L*, 17P*, 58P*, 72K*, 150W*, 175S**, 181S*, 191G*, 193F*
			ω0 = 0.01859
			ω1 = 0.46650
M1a(neutral)	22		p0 = 0.35411	-5287.72	-6583.38	M1a/M2a	2	0.889328	9.10904
			p1 = 0.64589
			ω0 = 0.18575
			ω1 = 1.00000
Model 2a: Positive Selection	24		p0 = 0.34216
			p1 = 0.64811	-5287.28	-6702.28				9.18262
			p2 = 0.00973
			ω 0 = 0.18085
			ω1 = 1.00000
			ω2 = 3.15173
Model 7:beta	22		p = 0.58872	-5277.99	-6573.85	M7/M8	2	1.31106	9.28413
			q = 0.36824
Model 8 :	24			-5277.33	-6775.47				9.23494
			p0 = 0.94197
			p = 0.62418
			q = 0.42906
			p1 = 0.05803
			ω = 1.58381
Branch-site model
Branch-site (Model)	np		Parameter estimates(Proportion p, omega ω)			LRT Pairs	df	2ΔlnL	tree length	P	Bayes Empirical Bayes Positively selected sites(BEB) (*: P>95%; **: P>99%)
LYK10(BSfix ω = 1) [Arabidopsis & Brassica]	23		p0 = 0.22645, p1 = 0.36791, p2a = 0.15455, p2b = 0.25109, ω0 = 0.19035, ω1 = 1.00000, ω2a = 0.19035, ω2b = 1.00000 f: ω2a = 1.00000, ω2b = 1.00000	-5286.37	-5759.11	BSfix ω = 1/ BSfix ω = 0	1	2.34092	9.15088
LYK10(BSfix ω = 0) [Arabidopsis & Brassica]	24		p0 = 0.35312, p1 = 0.56124, p2a = 0.03307, p2b = 0.05257, ω0 = 0.19281, ω1 = 1.00000, ω2a = 0.19281, ω2b = 1.00000 f: ω2a = 8.01009, ω2b = 8.01009	-5285.2	-5761.65		1		9.17572
LYK10(BSfix ω = 1) [Beta & Nelumbo]	23		p0 = 0.35411, p1 = 0.64589, p2a = 0.00000, p2b = 0.00000, ω0 = 0.18575, ω1 = 1.00000, ω2a = 0.18575, ω2b = 1.00000 f: ω2a = 1.00000, ω2b = 1.00000	-5287.72	-5755.31	BSfix ω = 1/ BSfix ω = 0	1	0	9.19039
LYK10(BSfix ω = 0) [Beta & Nelumbo]	24		p0 = 0.35411, p1 = 0.64589, p2a = 0.00000, p2b = 0.00000, ω0 = 0.18575, ω1 = 1.00000, ω2a = 0.18575, ω2b = 1.00000 f: ω2a = 1.00000, ω2b = 1.00000	-5287.72	-5764.79		1		9.10904

## Sheet: POLLUX
Model	np	No. of sites	Parameter estimates(Proportion p, omega ω)	lnL	lnL0	LRTpairs	df	2ΔlnL	tree length	P	Bayes Empirical Bayes Positively selected sites(BEB) (*: P>95%; **: P>99%)
site model
M0:one ratio	21	Before deleting gaps: 2127	ω = 2.42210	-11294.6	-11549.5	M0/M3	4	248.135	4.19669
									dN= 1.6831
		After deleting gaps: 1761							dS= 0.6949
M3: Discrete			p0 = 0.26216	-11170.6	-11197.1				4.76939	<0.05	1S**, 2F**, 3E**, 4L**, 5S*, 6A**, 7A**,8A**, 9A**, 10C**, 11N**, 12C**, 13H**, 14K**, 15F**, 16S**, 17L**, 18A**, 19I**, 20W**, 22W*, 23M*, 24K*, 25A*, 26T**, 27V**, 29Q*, 30E*, 31K**, 33E**, 34F**, 36F**, 37L**, 38Q**, 39N**, 40A**, 41C**, 42F**, 43C**, 44D**, 45T**, 46C**, 47I**, 48L**, 49G**, 51H*, 52
			p1 = 0.54358
			p2 = 0.19425
			ω0 = 0.76077
			ω1 = 2.72149
			ω2 = 6.62987
M1a(neutral)	22		p0 = 0.10564	-11370.2	-11640.8	M1a/M2a	2	382.737	4.21845
			p1 = 0.89436
			ω0 = 0.15551
			ω1 = 1.00000
Model 2a: Positive Selection			p0 = 0.41697	-11178.8	-11365.4				4.67765	<0.05	1S**, 2F**, 3E**, 4L**, 6A*, 7A**, 10C**, 11N**, 12C*, 14K**, 17L**, 19I*, 20W*, 23M**, 26T**, 27V**, 31K*, 34F*, 36F**, 37L**, 38Q*, 39N**, 40A**, 41C*, 42F**, 43C**, 44D**, 46C**, 47I**, 48L**, 53A*, 55T**, 56K**, 57E**, 58E**, 59A**, 64L*, 66G**, 67L*, 74D*, 78Q*, 80F*, 82R**, 84C**, 86Q*, 88L**, 89L*, 91G**, 97A*,
			p1 = 0.04186
			p2 = 0.54117
			ω0 = 1.00000
			ω1 = 1.00000
			ω2 = 4.17010
Model 7:beta	22		p = 0.14877	-11373.3	-11958.8	M7/M8	2	382.197	4.09091
			q = 0.01030
Model 8 :	24		p0 = 0.45883	-11182.2	-11709.6		2		4.67765
			p = 11.73246
			q = 0.00500
			p1 = 0.54117
			ω = 4.17010
Branch-site model
Branch-site (Model)	np		Parameter estimates(Proportion p, omega ω)	InL	InL0	LRT Pairs	df	2ΔlnL	tree length	P	Bayes Empirical Bayes Positively selected sites(BEB) (*: P>95%; **: P>99%)
POLLUX(BSfix ω = 1) [Arabidopsis, Beta, Brassica]	23		p0 = 0.39038, p1 = 0.40596, p2a = 0.09984, p2b = 0.10382, ω0 = 1.00000, ω1 = 1.00000, ω2a = 1.00000, ω2b = 1.00000 f: ω2a = 1.00000, ω2b = 1.00000	-11400	-12709.2	BSfix ω = 1/ BSfix ω = 0	4	7.42536	4.08457
POLLUX(BSfix ω = 0) [Arabidopsis, Beta, Brassica]	24		p0 = 0.38888, p1 = 0.05066, p2a = 0.49587, p2b = 0.06459, ω0 = 1.00000, ω1 = 1.00000, ω2a = 1.00000, ω2b = 1.00000 f: ω2a = 24.57457, ω2b = 24.57457	-11396.3	-12730.3				4.09084
POLLUX(BSfix ω = 1) [Nelumbo]	23		p0 = 0.31731, p1 = 0.49995, p2a = 0.07095, p2b = 0.11179, ω0 = 1.00000, ω1 = 1.00000, ω2a = 1.00000, ω2b = 1.00000 f: ω2a = 1.00000, ω2b = 1.00000	-11400	-12700.8	BSfix ω = 1/ BSfix ω = 0	4	0	4.08457
POLLUX(BSfix ω = 0) [Nelumbo]	24		p0 = 0.00000, p1 = 0.00000, p2a = 0.11409, p2b = 0.88591, ω0 = 0.15314, ω1 = 1.00000, ω2a = 0.15314, ω2b = 1.00000 f: ω2a = 22.38174, ω2b = 22.38174	-11368.9	-12717.9				4.22603

## Sheet: CCD8
Model	np	No. of sites	Parameter estimates(Proportion p, omega ω)	lnL	lnL0	LRTpairs	df	2ΔlnL	tree length	P	Bayes Empirical Bayes Positively selected sites(BEB) (*: P>95%; **: P>99%)
site model
M0:one ratio	21	Before deleting gaps: 1458	ω = 0.68221	-9286.35	-10539.4	M0/M3	4	240.742	4.99327
									dN= 1.4755
		After deleting gaps: 1299							dS= 2.1628
M3: Discrete	25		p0 = 0.14388	-9165.98	-9201.02				5.31981
			p1 = 0.35960
			p2 = 0.49652
			ω0 = 0.00000
			ω1 = 0.41835
			ω2 = 1.24556
M1a(neutral)	22		p0 = 0.32290	-9173.3	-10101.4	M1a/M2a	2	10.8969	5.27022
			p1 = 0.67710
			ω0 = 0.12459
			ω1 = 1.00000
Model 2a: Positive Selection	24		p0 = 0.30663	-9167.86	-9218.88				5.35974	<0.05
			p1 = 0.64750
			p2 = 0.04586
			ω0 = 0.12032
			ω1 = 1.00000
			ω2 = 2.60637
Model 7:beta	22		p = 0.33418	-9172.01	-9226.59	M7/M8	2	13.9292	5.26176
			q = 0.16120
Model 8 :	24		p0 = 0.91120	-9165.05	-9188.91				5.35496	<0.05	354N*
			p = 0.36357
			q = 0.19633
			p1 = 0.08880
			ω = 2.04345
Branch-site model
Branch-site (Model)	np		Parameter estimates(Proportion p, omega ω)	InL	InL0	LRT Pairs	df	2ΔlnL	tree length	P	Bayes Empirical Bayes Positively selected sites(BEB) (*: P>95%; **: P>99%)
CDD8(BSfix ω = 1) [Arabidopsis, Brassica]	23		p0 = 0.22401, p1 = 0.46893, p2a = 0.09926, p2b = 0.20779, ω0 = 0.11714, ω1 = 1.00000, ω2a = 0.11714, ω2b = 1.00000 f: ω2a = 1.00000, ω2b = 1.00000	-9172.27	-10216.6	BSfix ω = 1/ BSfix ω = 0	4	0.024336	5.27281
CDD8(BSfix ω = 0) [Arabidopsis, Brassica]	24		p0 = 0.23094, p1 = 0.48283, p2a = 0.09261, p2b = 0.19362, ω0 = 0.11726, ω1 = 1.00000, ω2a = 0.11726, ω2b = 1.00000 f: ω2a = 1.14313, ω2b = 1.14313	-9172.26	-10248.2				5.27332
CDD8(BSfix ω = 1) [Beta]	23		p0 = 0.32290, p1 = 0.67710, p2a = 0.00000, p2b = 0.00000, ω0 = 0.12459, ω1 = 1.00000, ω2a = 0.12459, ω2b = 1.00000 f: ω2a = 1.00000, ω2b = 1.00000	-9173.3	-10220.7	BSfix ω = 1/ BSfix ω = 0	4	0	5.27022
CDD8(BSfix ω = 0) [Beta]	24		p0 = 0.32290, p1 = 0.67710, p2a = 0.00000, p2b = 0.00000, ω0 = 0.12459, ω1 = 1.00000, ω2a = 0.12459, ω2b = 1.00000 f: ω2a = 1.00000, ω2b = 1.00000	-9173.3	-10195.4				5.27022
CDD8(BSfix ω = 1) [Nelumbo]	23		p0 = 0.32290, p1 = 0.67710, p2a = 0.00000, p2b = 0.00000, ω0 = 0.12459, ω1 = 1.00000, ω2a = 0.12459, ω2b = 1.00000 f: ω2a = 1.00000, ω2b = 1.00000	-9173.3	-10199.5	BSfix ω = 1/ BSfix ω = 0	4	0	5.27022
CDD8(BSfix ω = 0) [Nelumbo]	24		p0 = 0.32290, p1 = 0.67710, p2a = 0.00000, p2b = 0.00000, ω0 = 0.12459, ω1 = 1.00000, ω2a = 0.12459, ω2b = 1.00000 f: ω2a = 1.00000, ω2b = 1.00000	-9173.3	-10195.4				5.27022

## Sheet: CCD7
Model	np	No. of sites	Parameter estimates(Proportion p, omega ω)	lnL	lnL0	LRTpairs	df	2ΔlnL	tree length	P	Bayes Empirical Bayes Positively selected sites(BEB) (*: P>95%; **: P>99%)
site model
M0:one ratio	21	Before deleting gaps: 1596	ω = 1.68412	-9994	-10957.9	M0/M3	4	116.315	5.82812
									dN= 2.2107
		After deleting gaps: 1311							dS= 1.3127
M3: Discrete	25		p0 = 0.07836	-9935.84	-9945.5				6.23872
			p1 = 0.65610
			p2 = 0.26554
			ω0 = 0.14485
			ω1 = 1.44626
			ω2 = 3.37200
M1a(neutral)	22		p0 = 0.00001	-10033.5	-10080.6	M1a/M2a	2	189.271	5.8074
			p1 = 0.99999
			ω0 = 1.00000
			ω1 = 1.00000
Model 2a: Positive Selection	24		p0 = 0.03632	-9938.87	-10119.9				6.18674	<0.05	1P*, 2S*, 7L*, 8A**, 9V*, 11V**, 24P**, 25R*, 27R*, 29R*, 30H**, 32R*, 47D*, 51V*, 56A*, 66A*, 80R**, 83R**, 85R*, 115A*, 132G*, 138R*, 150A**, 173P*, 174R**, 176T**, 189A*, 199P*, 219R*, 221A*, 237L**, 247S**, 250P*, 257R*, 258R**, 263R*, 272D**, 281Q*, 282H*, 307L**, 311S*, 325K**, 326R*, 330R*, 342G*, 345G*, 348R**, 358C*, 359R**, 365V*, 370R*, 371C*, 373R**, 374I**, 376R*, 407S*, 415E*, 430D*
			p1 = 0.47242
			p2 = 0.49126
			ω0 = 0.00006
			ω1 = 1.00000
			ω2 = 2.59232
Model 7:beta	22		p = 99.00000	-10033.5	-10671.2	M7/M8	2	188.86	5.8074
			q = 0.00500
Model 8 : beta&w>1	24		p0 = 0.49234	-9939.07	-10115				6.1735	<0.05	1P*, 2S*, 7L*, 8A**, 9V*, 11V**, 24P**, 25R*, 27R*, 29R**, 30H**, 47D*, 51V*, 56A**, 63L*, 65L*, 66A*, 80R**, 83R**, 85R*, 101A*, 115A*, 132G*, 135P*, 138R*, 141Q*, 150A**, 161R*, 173P*, 174R**, 176T**, 189A*, 199P*, 208S*, 219R*, 221A*, 233W*, 237L**, 247S**, 250P*, 257R*, 258R**, 263R*, 272D**, 281Q**, 282H*, 307L**, 311S**,312R*, 325K**, 326R**, 330R*, 342G*, 345G*, 348R**, 358C*, 359R**,364A*…
			p = 0.12733
			q = 0.00997
			p1 = 0.50766
			ω = 2.54211
Branch-site model
Branch-site (Model)	np		Parameter estimates(Proportion p, omega ω)	InL	InL0	LRT Pairs	df	2ΔlnL	tree length		Bayes Empirical Bayes Positively selected sites(BEB) (*: P>95%; **: P>99%)
CDD7(BSfix ω = 1) [Arabidopsis, Brassica, Beta]	23		p0 = 0.56652, p1 = 0.24887, p2a = 0.12827, p2b = 0.05635, ω0 = 1.00000, ω1 = 1.00000, ω2a = 1.00000, ω2b = 1.00000 f: ω2a = 1.00000, ω2b = 1.00000	-10033.5	-10796.3	BSfix ω = 1/ BSfix ω = 0	4	2.26606	5.8074
CDD7(BSfix ω = 0) [Arabidopsis, Brassica, Beta]	24		p0 = 0.57916, p1 = 0.37970, p2a = 0.02485, p2b = 0.01629, ω0 = 1.00000, ω1 = 1.00000, ω2a = 1.00000, ω2b = 1.00000 f: ω2a = 32.22413, ω2b = 32.22413	-10032.4	-10771.6				5.83004		70S**, 74V**, 278G**, 358C**, 376R**
CDD7(BSfix ω = 1) [Nelumbo]	23		p0 = 0.48293, p1 = 0.32492, p2a = 0.11487, p2b = 0.07728, ω0 = 1.00000, ω1 = 1.00000, ω2a = 1.00000, ω2b = 1.00000 f: ω2a = 1.00000, ω2b = 1.00000	-10033.5	-10784.8	BSfix ω = 1/ BSfix ω = 0	4		5.8074
CDD7(BSfix ω = 0) [Nelumbo]	24		p0 = 0.00000, p1 = 0.00000, p2a = 0.49976, p2b = 0.50024, ω0 = 1.00000, ω1 = 1.00000, ω2a = 1.00000, ω2b = 1.00000 f: ω2a = 143.91154 , ω2b = 143.91154	-10030.3	-10776.3				5.8037

## Sheet: CNGC15
Model	np	No. of sites	Parameter estimates(Proportion p, omega ω)	lnL	lnL0	LRTpairs	df	2ΔlnL	tree length	P	Bayes Empirical Bayes Positively selected sites(BEB) (*: P>95%; **: P>99%)
site model
M0:one ratio	19	Before deleting gaps: 1785	ω = 1.74480	-10842.7	-11928.4	M0/M3	4	147.648	5.51283
									dN= 2.0960
		After deleting gaps: 1446							dS= 1.2013
M3: Discrete	25		p0 = 0.07353	-10768.9	-10779.4				5.9753
			p1 = 0.66475
			p2 = 0.26172
			ω0 = 0.17125
			ω1 = 1.55813
			ω2 = 3.73899
M1a(neutral)	22		p0 = 0.06984	-10861.2	-11140.9	M1a/M2a	2	177.84	5.58518
			p1 = 0.93016
			ω0 = 0.08875
			ω1 = 1.00000
Model 2a: Positive Selection	24		p0 = 0.03176	-10772.2	-11233.9				5.91191	<0.05	3D**, 4Q*, 9I*, 14A**, 15V*, 16S**, 17S*, 26R*, 28D*, 32K**, 33T*, 36T*, 37P*, 41V**, 42C**, 46N*, 49H*, 52I*, 53H**, 55I*, 58T**, 59R**, 60K**, 61A**, 62T**, 67F*, 90Q*, 97W*, 103F*, 113Q*, 118N*, 127P*, 131H*, 137I**, 143I*, 146H*, 174I*, 177Q*, 178R*, 201L*, 206S*, 207L*, 209F*, 214A*, 216S*, 238C*, 241W**, 260Y*, 265L*, 266H*, 267G**, 274L**, 277Q**, 280Q*, 283E*, 284T*, 298T*, 299M**, 301N*,…
			p1 = 0.42714
			p2 = 0.54110
			ω0 = 0.01309
			ω1 = 1.00000
			ω2 = 2.71231
Model 7:beta	22		p = 0.14610	-10862.1	-11100.2	M7/M8	2	179.025	5.56495
			q = 0.01030
Model 8 :	24		p0 = 0.44193	-10772.5	-11031				5.90046	<0.05	3D**, 4Q**, 9I**, 14A**, 15V*, 16S**, 17S*, 26R*, 28D*, 32K**, 33T*, 36T*, 41V**, 42C**, 43A*, 45T*, 46N*, 52I*, 53H**, 55I*, 56C*, 58T**, 59R**, 60K**, 61A**, 62T**, 63I*, 64V*, 65G*, 67F*, 86L*, 90Q**, 97W*, 101N*, 103F**, 104P*, 113Q**, 114K*, 117S*, 118N**, 127P**, 131H*, 137I**, 143I**, 145Q*, 146H*, 168R*, 169E*, 174I*, 175T*, 177Q*, 178R**, 201L*, 206S*, 207L**, 209F*, 214A**, 216S*, 218L*…
			p = 0.10954
			q = 0.00800
			p1 = 0.55807
			ω = 2.66033
Branch-site model
Branch-site (Model)	np		Parameter estimates(Proportion p, omega ω)	InL	InL0	LRT Pairs	df	2ΔlnL	tree length	P	Bayes Empirical Bayes Positively selected sites(BEB) (*: P>95%; **: P>99%)
CNGC15(BSfix ω = 1) [Arabidopsis, Brassica]	23		p0 = 0.38523, p1 = 0.26464, p2a = 0.20755, p2b = 0.14258, ω0 = 1.00000, ω1 = 1.00000, ω2a = 1.00000, ω2b = 1.00000 f: ω2a = 1.00000, ω2b = 1.00000	-10887.2	-11759.9	BSfix ω = 1/ BSfix ω = 0	4	16.5689	5.4643
CNGC15(BSfix ω = 0) [Arabidopsis, Brassica]	24		p0 = 0.26335, p1 = 0.09878, p2a = 0.46387, p2b = 0.17400, ω0 = 1.00000, ω1 = 1.00000, ω2a = 1.00000, ω2b = 1.00000 f: ω2a = 3.21211, ω2b = 3.21211	-10878.9	-11733.6				5.50245
CNGC15(BSfix ω = 1) [Beta]	23		p0 = 0.48403, p1 = 0.20033, p2a = 0.22325, p2b = 0.09240, ω0 = 1.00000, ω1 = 1.00000, ω2a = 1.00000, ω2b = 1.00000 f: ω2a = 1.00000, ω2b = 1.00000	-10887.2	-11776	BSfix ω = 1/ BSfix ω = 0	4	14.5395	5.4643
CNGC15(BSfix ω = 0) [Beta]	24		p0 = 0.54132, p1 = 0.16510, p2a = 0.22497, p2b = 0.06862, ω0 = 1.00000, ω1 = 1.00000, ω2a = 0.12459, ω2b = 1.00000 f: ω2a = 4.83345, ω2b = 4.83345	-10879.9	-11779.2				5.53307
CNGC15(BSfix ω = 1) [Nelumbo]	23		p0 = 0.48128, p1 = 0.23783, p2a = 0.18799, p2b = 0.09290, ω0 = 1.00000, ω1 = 1.00000, ω2a = 0.12459, ω2b = 1.00000 f: ω2a = 1.00000, ω2b = 1.00000	-10887.2	-11752.2	BSfix ω = 1/ BSfix ω = 0	4	16.8333	5.4643
CNGC15(BSfix ω = 0) [Nelumbo]	24		p0 = 0.55540, p1 = 0.22174, p2a = 0.15927, p2b = 0.06359, ω0 = 1.00000, ω1 = 1.00000, ω2a = 1.00000, ω2b = 1.00000 f: ω2a = 6.95252, ω2b = 6.95252	-10878.8	-11773.4				5.60621		49H*

[truncated: 7 more sheets: AAA-ATPase, calcium-binding protein CML45, β-expansin, LRR Ser_Thr protein kinase, Scarecrow-like protein, S-adenosyl-L-methionine, 6phosphogluconate dehydrogenase]
