# Supplementary material for: Important innate differences in determining symbiotic responsiveness in host and non-hosts of arbuscular mycorrhiza
Source: Sci Rep. 2021 Jul 14;11:14444. doi: 10.1038/s41598-021-93626-6 (PMC8280126; doi:10.1038/s41598-021-93626-6)
Supplement: Supplementary file 3 — Supplementary Information 3. [file 41598_2021_93626_MOESM3_ESM.xlsx]

## Sheet: Primer details
Primer sequences for genes validated via qRT-PCR
Sequence Name	Sequence	Scale	Locus details
ABCG4 3_22 Forward	GCAGCTCACTGTCTCGGAAA	25 nmole DNA Oligo	3:2213502-2215296
ABCG4 3_22 Reverse	CCGCCAGAAGAGAATCCACAA	25 nmole DNA Oligo
Gluc 4_66 Forward	ACAATCCTGTAAGGCGCAAT	26 nmole DNA Oligo	4:663593-674845
Gluc 4_66 Reverse	GAAGGCATACGGAAATGGAA	27 nmole DNA Oligo
phenyl 12_14 Forward	AAGGTTGGCCCTGCATTAGC	25 nmole DNA Oligo	12:1463784-1469521
phenyl 12_14 Reverse	CATCGGGAACACCTGCTTGT	25 nmole DNA Oligo
Fbox 9_70 Forward	TTCTCCGGTCTCCCTTTGCT	25 nmole DNA Oligo	9:70938292-70939459
Fbox 9_70 Reverse	GAAGCGTTGCTCCTGTTATGC	25 nmole DNA Oligo
Gluc 8_54 Forward	CCCCTTCGGCTATCACAATA	25 nmole DNA Oligo	8:54527230-54534952
Gluc 8_54 Reverse	TGCCACTTTAGCAAGCAGAG	25 nmole DNA Oligo
Suc 3_59 Forward	CCTCCGAAAGAGACATCCAG	25 nmole DNA Oligo	3:59400701-59405303
Suc 3_59 Reverse	CACAGAGGTTTGAGGGCATT	25 nmole DNA Oligo
FA 11_28 Forward	ACTCCATGCCACCAGAAAAG	25 nmole DNA Oligo	11:2859714-2863853
FA 11_28 Reverse	ATCGAATCCGTCAGAAGCAG	25 nmole DNA Oligo
Fruc 5_27 Forward	TGGACTTGCTATGCCTGTTG	25 nmole DNA Oligo	5:2732606-2733413
Fruc 5_27 Reverse	GCTCTTCATCTCCACCTCCA	25 nmole DNA Oligo
N-GLY 2_54 Forward	GGACTGAAGCTCTCCAACTTCT	25 nmole DNA Oligo	2:54299899-54302234
N-GLY 2_54 Reverse	AAATTCCTAGCAGGCACACC	25 nmole DNA Oligo
Suc 9_67 Forward	CTCCAAATGCAGAGCCACTT	25 nmole DNA Oligo	9:67240641-67245480
Suc 9_67 Reverse	CATCGCTCCAGCTTTCTTGT	25 nmole DNA Oligo
Reference genes
Sequence Name	Sequence	Scale
Sl Elongation Factor (EF 1a) Forward	TCCGTCTTCCACTTCAGGAT	25 nmole DNA Oligo
Sl Elongation Factor (EF 1a) Reverse	TCAAACCAGTAGGGCCAAAG	25 nmole DNA Oligo
Sl Phosphoglycerate kinase (PGK) Forward	GGCAGAGCTTAGTGGAAAGG	25 nmole DNA Oligo
Sl Phosphoglycerate kinase (PGK) Reverse	ACCCCCACCAGTTGATATGT	25 nmole DNA Oligo

## Sheet: qRT-PCR and stats
	RNA Seq and qRT-PCR correlation
	qRT-PCR gene expression details		RNA Seq data	RNA Seq data and qRT-PCR; Status in RomaVC2_Gi compared to RomaNMyc			Two way ANOVA and Šídák's multiple comparison test
	Gene target	Log2fold change in RomaVC2_Gi compared to RomaNMyc*	Log2fold change in RomaVC2_Gi compared to RomaNMyc
							Šídák's multiple comparisons test	Mean Difference	95.00% CI of diff.	Below threshold?	Summary	Adjusted P Value
	ABCG4 3_22	0.8233	3.41673	Upregulated			ABCG4 3_22	-0.01174	-0.2879 to 0.2644	No	ns	>0.9999
	Gluc 4_66	-2.88896	-2.29	Downregulated			Gluc 4_66	0.03932	-0.2368 to 0.3155	No	ns	>0.9999
	Phe 12_14	0.758132	1.89728	Upregulated			Phe 12_14	-0.1237	-0.3999 to 0.1524	No	ns	0.8994
	Fbox 9_70	0.072105	2.81695	Upregulated			Fbox 9_70	-0.00494	-0.2811 to 0.2712	No	ns	>0.9999
	Gluc 8_54	-0.98993	-4.09938	Downregulated			Gluc 8_54	0.01185	-0.2643 to 0.2880	No	ns	>0.9999
	Suc 3_59	-0.93539	-2.78078	Downregulated			Suc 3_59	0.04517	-0.2310 to 0.3213	No	ns	>0.9999
	FA 11_28	-0.33543	-3.03276	Downregulated			FA 11_28	0.1679	-0.1082 to 0.4441	No	ns	0.5942
	Fruc 5_27	0.40724	2.96622	Upregulated			Fruc 5_27	-0.007497	-0.2837 to 0.2687	No	ns	>0.9999
	Ngly 2_54	-0.89808	-3.76343	Downregulated			Ngly 2_54	0.06474	-0.2114 to 0.3409	No	ns	0.9991
	Suc 9_67	1.79442	2.7383	Upregulated			Suc 9_67	-0.0259	-0.3021 to 0.2503	No	ns	>0.9999
										ns= non-significant
